# Supplementary material for: Associations among Farm, Breed, Lactation Stage and Parity, Gene Polymorphisms and the Fatty Acid Profile of Milk from Holstein, Simmental and Their Crosses
Source: Animals (Basel). 2021 Nov 17;11(11):3284. doi: 10.3390/ani11113284 (PMC8614357; doi:10.3390/ani11113284)
Supplement: Supplementary file 1 [file animals-11-03284-s001.zip]

Archive with 1 entries (1 files):
- animals-1410761-supplementary.pdf
